# Supplementary material for: Soluble Receptor for Advanced Glycation End Products (sRAGE) Is a Sensitive Biomarker in Human Pulmonary Arterial Hypertension
Source: Int J Mol Sci. 2021 Aug 10;22(16):8591. doi: 10.3390/ijms22168591 (PMC8395319; doi:10.3390/ijms22168591)
Supplement: Supplementary file 1 [file ijms-22-08591-s001.zip]

Archive with 1 entries (1 files):
- ijms-1293372-supplementary.pdf
